# Supplementary material for: Antibody Recognition of Highly and Low-Pathogenic A/H5Nx Influenza Viruses in Sera of Mexican Donors
Source: Pathogens. 2026 Mar 26;15(4):352. doi: 10.3390/pathogens15040352 (PMC13118889; doi:10.3390/pathogens15040352)
Supplement: Supplementary file 1 [file pathogens-15-00352-s001.zip]

Archive with 1 entries (1 files):
- pathogens-4170488-supplementary.pdf
